# Supplementary material for: Extreme Environment Effects on Cognitive Functions: A Longitudinal Study in High Altitude in Antarctica
Source: Front Hum Neurosci. 2016 Jun 30;10:331. doi: 10.3389/fnhum.2016.00331 (PMC4928492; doi:10.3389/fnhum.2016.00331)
Supplement: Supplementary file 2 [file Table2.XLSX]

## Sheet: Sheet1
Supplementary Table 2. Mean reaction time (ms) and standard error for No Cue Incongruent, No Cue Congruent, Center Cue Incongruent, Center Cue Congruent, Spatial Cue Incongruent
and Spatial Cue Congruent stimuli and mean difference scores and standard errors for each of the three attention networks in each cycle.
	cycle 1	cycle 2	cycle 3	cycle 4	cycle 5	cycle 6
No Cue Incongruent Reaction time (ms)	561.591	545.091	528.364	505.091	516.318	526.182
standard error of mean	16.9882	10.7297	12.2528	11.3552	11.5582	11.1859
No Cue Congruent Reaction time (ms)	474.409	479.455	462.091	460.136	446.545	457.864
standard error of mean	13.151	13.3713	8.85715	13.2102	13.3685	12.7011
Center Cue Incongruent Reaction time (ms)	547.227	539.273	517.045	498.818	492.091	500.136
standard error of mean	17.3745	14.3341	11.9374	13.5607	10.8238	10.1514
Center Cue Congruent Reaction time (ms)	462.227	443.636	425	417.045	406.636	428.727
standard error of mean	14.758	13.4262	10.9233	10.4966	10.3478	9.73311
Spatial Cue Incongruent Reaction time (ms)	477.318	466.318	427.727	422.273	417	430.182
standard error of mean	18.3292	15.9605	9.42105	14.17	9.42217	12.5619
Spatial Cue Congruent Reaction time (ms)	410.045	390.545	380.591	363	360.273	368.5
standard error of mean	16.463	14.1141	12.4929	11.9236	10.4786	10.0352
Alerting Difference Score (ms)	13.8182	15.0455	23.9091	19.3636	39.0455	33
standard error of mean	6.43615	5.08583	4.38998	4.40253	5.73286	5.09857
Orienting Difference Score (ms)	63.3636	68.8182	66.2273	65.1818	61.7273	63.3636
standard error of mean	6.72211	7.14342	5.11653	4.94987	7.3594	5.49466
Inhibition Difference Score (ms)	81.3636	84.8636	73.7273	65.6818	76.5909	69
standard error of mean	6.99158	5.09728	2.97441	2.75621	4.54564	5.6725
